# Supplementary material for: Synergistic Inhibition of Drug Resistant KRAS Mutant Non-Small Cell Lung Cancer by Co-Targeting AXL and SRC
Source: Cancers (Basel). 2025 Feb 1;17(3):490. doi: 10.3390/cancers17030490 (PMC11816174; doi:10.3390/cancers17030490)
Supplement: Supplementary file 1 [file cancers-17-00490-s001.zip]

Archive with 1 entries (1 files):
- cancers-3398796-supplementary.pdf
